# Supplementary material for: Vascular Endothelial Growth Factor B Modulates Cardiac Functions via Ferroptosis Pathways in Post-Myocardial Infarction
Source: Cells. 2025 Oct 21;14(20):1642. doi: 10.3390/cells14201642 (PMC12562414; doi:10.3390/cells14201642)
Supplement: Supplementary file 1 [file cells-14-01642-s001.zip]

Archive with 1 entries (1 files):
- cells-3908695-supplementary.pdf
